# Supplementary material for: Antifungal Activity of Glucosinolate-Derived Nitriles and Their Synergistic Activity with Glucosinolate-Derived Isothiocyanates Distinguishes Various Taxa of Brassicaceae Endophytes and Soil Fungi
Source: Plants (Basel). 2023 Jul 24;12(14):2741. doi: 10.3390/plants12142741 (PMC10383044; doi:10.3390/plants12142741)
Supplement: Supplementary file 1 [file plants-12-02741-s001.zip]

Archive with 1 entries (1 files):
- plants-2491250-supplementary.pdf
